# Supplementary material for: A study of clinical and economic burden of surgical site infection in patients undergoing caesarian section at a tertiary care teaching hospital in India
Source: PLoS One. 2022 Jun 3;17(6):e0269530. doi: 10.1371/journal.pone.0269530 (PMC9165765; doi:10.1371/journal.pone.0269530)
Supplement: S1 Data — (XLSX) [file pone.0269530.s001.xlsx]

## Sheet: COI-ISSI
Sr.No	Patient Initial	Total days of hospitalization	Cost of AMA	Cost of other drugs	Cost per hospital days	Diagnostic cost	Travel cost	Capital loss due to loss of productivity	Lodging & boarding	Cost of treatment per patient	DOT of AMA	LOT of AMA
1	MM	11	695.12	75.36	10517	160	1440	4422.6	3806.88	21117	31	12
2	DS	13	2214.66	290.26	12135	220	172	5103	3331.02	23465.9	27	13
3	RM	24	4184.04	504.52	21034	220	384	8845.2	9993.06	45164.8	26	21
4	TB	15	1323.24	81.12	16180	220	720	6804	6186.18	31514.5	20	17
5	FP	14	2242.26	87.36	12944	160	384	5443.2	3806.88	25067.7	30	15
6	SP	12	489.96	228.36	11326	160	248	4762.8	3806.88	21022	20	12
7	SV	15	3236.96	462.56	13753	160	576	5783.4	6662.04	30634	45	16
8	RJ	12	2263.02	341.48	11326	220	403.2	4762.8	3806.88	23123.4	33	13
9	NN	15	2361.16	421.72	13753	290	288	5783.4	4758.6	27655.9	40	16
10	SV	12	2180.04	48.54	11326	160	720	4762.8	3331.02	22528.4	23	13
11	RR	12	2025.6	307.84	11326	220	384	4762.8	3806.88	22833.1	28	13
12	NP	13	2063.84	317.98	12135	160	1440	5103	4282.74	25502.6	31	14
13	PP	14	883.32	79.38	12944	220	288	5443.2	3806.88	23664.8	40	15
14	SP	12	1444.28	476.78	11326	160	302.4	4762.8	2855.16	21327.4	30	13
15	LS	14	2366.46	418.22	12944	160	302.4	5443.2	3806.88	25441.2	30	15
16	AM	16	2856.78	501	14562	220	710.4	6123.6	4758.6	29732.4	36	17
17	SS	13	1996.66	259.98	12135	220	288	5103	3806.88	23809.5	30	14
18	RR	12	2326.44	407.44	11326	220	720	4762.8	3806.88	23569.6	33	13
19	BC	18	2150.64	338.98	16180	160	720	6804	5710.32	32063.9	48	14
20	RR	16	3044.34	326.82	14562	220	355.2	6123.6	5710.32	30342.3	30	17
21	IS	13	2033.58	87.24	12135	220	1440	5103	3806.88	24825.7	37	14
22	KC	11	2394.06	75.86	10517	220	720	4422.6	3331.02	21680.5	31	12
23	BP	14	2605.38	93.2	12944	160	720	5443.2	3806.88	25772.7	39	15
24	DP	12	2320.74	81.82	11326	160	403.2	4762.8	4282.74	23337.3	28	13
25	DB	14	1973.56	88.32	12944	160	720	5443.2	4282.74	25611.8	32	15
26	GS	11	2606.94	58.52	10517	220	296	4422.6	2855.16	20976.2	26	12
27	JB	10	536.85	154.55	9708	160	368	4082.4	3806.88	18816.7	23	10
28	JV	7	3034.56	180.36	7281	160	355.2	3061.8	3806.88	17879.8	33	13
29	PS	13	959.76	168.08	12135	160	307.2	5103	4758.6	23591.6	18	13
30	PM	19	3574.38	184.84	16989	160	720	7144.2	5234.46	34006.9	35	13
31	AM	18	1886.32	707.66	16180	220	307.2	6804	7137.9	33243.1	42	17
32	PT	15	1341.76	55.99	13753	160	296	5783.4	5710.32	27100.5	29	16
33	RP	14	1114.76	159.23	12944	220	499.2	5443.2	5710.32	26090.7	20	14
34	KP	11	1052.36	141.68	10517	220	288	4422.6	3331.02	19972.7	26	13
35	SC	9	513.24	214.48	8899	220	249.6	3742.2	2855.16	16693.7	18	10
36	CV	21	3915.54	349.72	18607	220	720	7824.6	7613.76	39250.6	38	22
37	VM	14	2311.26	241.56	12944	160	614.4	5443.2	3806.88	25521.3	28	15
38	RR	13	518.85	77.48	12135	160	720	5103	3806.88	22521.2	26	12
39	RS	15	3209.4	88.79	13753	160	384	5783.4	5710.32	29088.9	26	21
40	KP	16	3147.72	122.94	14562	220	288	6123.6	6186.18	30650.4	31	17
41	FK	21	7698.24	208.06	18607	220	1440	7824.6	8089.62	44087.5	29	22
42	SP	16	2423.16	459.18	14562	160	403.2	6123.6	4758.6	28889.7	24	16
43	KP	15	977.8	91.66	13753	160	720	5783.4	3806.88	25292.7	29	15
44	MR	18	1233.16	257.32	14562	160	288	6123.6	5234.46	27858.5	33	14
45	PC	12	1017.6	356.58	11326	160	604.8	4762.8	3331.02	21558.8	28	13
46	MM	11	522.72	33.8	10517	220	403.2	4422.6	3806.88	19926.2	18	12
47	VM	18	3271.52	252.42	16180	160	384	6804	6186.18	33238.1	28	20
48	AA	14	2719.2	131.36	12944	160	288	5443.2	2855.16	24540.9	36	15
49	RG	15	1087.4	81.96	13753	160	720	5783.4	3806.88	25392.6	29	19
50	VB	13	687.48	102.45	12135	160	355.2	5103	2855.16	21398.3	23	14
51	BR	17	871.32	113.24	15371	160	307.2	6463.8	3806.88	27093.4	29	18
52	SB	12	540.84	47.81	11326	160	355.2	4762.8	3331.02	20523.7	19	12
53	SC	14	614.16	98.36	12944	160	288	5443.2	3806.88	23354.6	22	15
54	CS	15	2177.76	116.11	13753	160	384	5783.4	4758.6	27132.9	32	16
55	HS	13	1075.68	75.13	11326	160	576	4762.8	4282.74	22258.3	22	15
56	RP	15	1927.28	82.45	13753	160	384	5783.4	4282.74	26372.9	29	16
57	BP	13	2150.28	303.8	12135	160	720	5103	4282.74	24854.8	24	15
58	UP	14	2137.2	113.6	12944	220	302.4	5443.2	3806.88	24967.3	22	15
59	SP	13	741.28	95.12	12135	220	307.2	5103	3806.88	22408.5	30	14
60	MP	12	1825.26	67.9	11326	160	576	4762.8	3331.02	22049	26	13
61	TN	17	865.22	58.2	15371	160	355.2	6463.8	5234.46	28507.9	28	19
62	LB	15	2051.88	77.6	13753	220	720	5783.4	3806.88	26412.8	26	15
63	BS	30	8937.36	533.73	25888	160	259.2	10886.4	10944.8	57609.5	42	25
64	KK	17	2604.06	608.82	15371	160	960	6463.8	5234.46	31402.1	28	17
65	MS	10	1962.96	351.09	9708	160	288	4082.4	3806.88	20359.3	22	11
66	SS	18	3034.5	464.25	16180	220	264	6804	5234.46	32201.2	37	19
67	RM	16	2939.76	472.8	14562	260	720	6123.6	6186.18	31264.3	24	16
68	NS	13	2118.06	531.45	12135	160	614.4	5103	3806.88	24468.8	22	14
69	SR	21	3452.74	106.7	18607	220	384	7824.6	8089.62	38684.7	38	19
70	NS	14	1872.36	72.75	12944	160	720	5443.2	4282.74	25495.1	30	14
71	PV	21	4144.71	347.51	18607	220	576	7824.6	8565.48	40285.3	37	22
72	UP	13	500.88	96.22	12135	160	288	5103	3806.88	22090	21	13
73	DP	10	1473.72	58.2	9708	220	384	4082.4	2855.16	18781.5	24	11
74	JA	13	518.48	273.75	12135	220	307.2	5103	4282.74	22840.2	25	13
75	SV	14	691.68	72.75	12944	160	710.4	5443.2	3806.88	23828.9	20	14
76	AS	12	2161.44	95.63	11326	220	177.6	4762.8	3331.02	22074.5	32	12
77	RR	22	6774.84	77.6	19416	160	288	8164.8	7137.9	42019.1	29	21
78	RJ	13	871.04	294.9	12135	220	384	5103	4282.74	23290.7	22	14
79	JK	13	2188.5	302.25	12135	160	1440	5103	4758.6	26087.3	22	14
80	DM	13	1631.48	101.67	12135	160	259.2	5103	3331.02	22721.4	30	14
81	KG	23	4409	156.48	20225	220	288	8505	8089.62	41893.1	39	23
82	LV	12	803.28	358.26	11326	180	302.4	4762.8	2855.16	20587.9	27	13
83	RR	20	6121.4	480.54	17798	220	273.6	7484.4	6186.18	38564.1	30	20
84	MM	18	6324.48	294.75	16180	160	576	6804	6662.04	37001.3	26	19
85	JK	14	1869.81	115.64	12944	160	288	5443.2	4282.74	25103.4	30	14
86	PP	14	1966.44	67.44	12944	160	307.2	5443.2	4282.74	25171	26	14
87	NP	19	3031.2	229.36	16989	160	720	7144.2	6662.04	34935.8	27	19
88	JS	14	1988.04	139.3	12944	160	177.6	5443.2	4282.74	25134.9	22	14
89	RC	13	2080.47	122.91	12135	220	768	5103	4282.74	24712.1	22	13
90	PC	14	926.28	108.64	12944	160	288	5443.2	4282.74	24152.9	28	14
91	AG	15	614.28	540.41	13753	160	3024	5783.4	4282.74	28157.8	21	10
92	RR	15	3480.64	121.67	13753	220	480	5783.4	4282.74	28121.4	35	15
93	MS	19	3013.98	497.82	16989	220	288	7144.2	5710.32	33863.3	26	18
94	HS	15	2285.1	216	13753	160	1440	5783.4	4282.74	27920.2	26	15
95	MG	16	2266.08	347.41	14562	160	288	6123.6	4282.74	28029.8	21	16
96	RP	15	2974.38	550.14	13753	160	307.2	5783.4	5710.32	29238.4	26	16
97	SR	16	2060.34	117.6	14562	160	403.2	6123.6	5234.46	28661.2	34	15
98	NM	19	2511.54	114.54	16989	220	177.6	7144.2	7137.9	34294.8	26	13
99	AS	16	3248.64	115.63	14562	220	384	6123.6	5234.46	29888.3	29	16
100	MM	15	3374.56	260.37	13753	260	547.2	5783.4	5710.32	29688.8	28	16
101	RP	12	557.32	79.1	11326	220	288	4762.8	4282.74	21516	27	12
102	RB	20	6162.6	639.54	17798	160	288	7484.4	6662.04	39194.6	34	20
103	NC	17	3420.6	268.49	15371	160	720	6463.8	6186.18	32590.1	27	20
104	SR	13	2322.84	100.96	12135	220	384	5103	3806.88	24072.7	22	13
105	RT	12	574.56	114.94	11326	160	288	4762.8	2855.16	20081.5	22	12
106	BG	14	1164	145.39	12944	160	614.4	5443.2	4282.74	24753.7	22	14
107	KP	14	2356.2	111.89	12944	160	259.2	5443.2	3806.88	25081.4	25	14
108	SG	12	2104.56	171.9	11326	220	288	4762.8	4282.74	23156	20	14
109	LS	14	2863.86	88.79	12944	160	720	5443.2	5710.32	27930.2	20	15
110	RR	17	3383.34	357.26	15371	160	177.6	6463.8	5710.32	31623.3	22	17
111	CS	13	3858.84	125.47	12135	160	220.8	5103	3806.88	25410	22	13
112	KD	14	1691.16	111.89	12944	220	720	5443.2	3806.88	24937.1	23	14
113	IY	14	3371.52	225.48	12944	220	384	5443.2	5234.46	27822.7	20	15
114	JC	19	3357.05	187.212	16989	160	288	7144.2	4758.6	32884.1	33	14
	Average	14.7895	2302.05	219.977	13582.7	185.702	509.958	5711.78	4733.55	27245.7	28.0351	15.1404
	SD	3.33518	1498.65	159.984	2704.59	32.1492	374.857	1137.33	1505.92	6463.33	6.18867	2.92949
	Min	7	489.96	33.8	7281	160	172	3061.8	2855.16	16693.7	18	10
	Max	30	8937.36	707.66	25888	290	3024	10886.4	10944.8	57609.5	48	25

## Sheet: COI-Control
Sr.No	Patient initial	Total days of hosp.	Cost of AMA	Cost of Other drugs	cost per hospital days	Diagnostic cost	Travel cost	lodging and boarding	Capital loss due to loss of productivity	Cost of treatment per patient	LOT of AMA	DOT of AMA
1	LK	5	230.88	28.06	4045	60	292.8	2379.3	1701	8737.04	4	12
2	JB	5	137.16	30.18	4045		105.6	2379.3	1701	8398.24	3	6
3	BB	6	288.6	177.84	4854	75	273.6	2855.16	2041.2	10565.4	5	15
4	YS	6	282.45	73.6	4854	70	302.4	2855.16	2041.2	10478.8	5	15
5	SK	6	137.16	33.62	4854		264	2855.16	2041.2	10185.1	3	6
6	MC	5	137.16	27.21	4045	60	273.6	2379.3	1701	8623.27	3	6
7	SV	6	297.6	38.86	4854		720	2855.16	2041.2	10806.8	5	15
8	MV	6	288.6	36.6	4854	60	86.4	2855.16	2041.2	10222	5	15
9	KV	4	178.56	29.16	3236	60	480	1903.44	1360.8	7247.96	3	9
10	YB	5	182.88	36.71	4045	70	384	2379.3	1701	8798.89	4	8
11	JP	5	182.88	45.6	4045	60	480	2379.3	1701	8893.78	4	8
12	IV	5	173.16	186.33	4045	60	720	2379.3	1701	9264.79	3	9
	Average	5.33333	209.758	61.9808	4314.67	63.8889	365.2	2537.92	1814.4	9351.84	3.91667	10.3333
	SD	0.651339	64.2775	57.4925	526.933	6.00925	204.452	309.946	221.586	1090.41	0.900337	3.82179
	Min	4	137.16	27.21	3236	60	86.4	1903.44	1360.8	7247.96	3	6
	Max	6	297.6	186.33	4854	75	720	2855.16	2041.2	10806.8	5	15
